# Supplementary material for: Twenty Years of Advancements in a Radiotherapy Facility: Clinical Protocols, Technology, and Management
Source: Curr Oncol. 2023 Jul 22;30(7):7031–42. doi: 10.3390/curroncol30070510 (PMC10378035; doi:10.3390/curroncol30070510)
Supplement: Supplementary file 1 [file curroncol-30-00510-s001.zip]

Archive with 1 entries (1 files):
- curroncol-2419484-supplementary.pdf
